# Supplementary material for: Herbal Polyphenols as Selenium Reducers in the Green Synthesis of Selenium Nanoparticles: Antibacterial and Antioxidant Capabilities of the Obtained SeNPs
Source: Molecules. 2024 Apr 9;29(8):1686. doi: 10.3390/molecules29081686 (PMC11052002; doi:10.3390/molecules29081686)
Supplement: Supplementary file 1 [file molecules-29-01686-s001.zip]

Archive with 1 entries (1 files):
- molecules-2945793-supplementary.pdf
